# Supplementary material for: Microbial Antagonism in Food-Enrichment Culture: Inhibition of Shiga Toxin-Producing Escherichia coli and Shigella Species
Source: Front Microbiol. 2022 Jun 23;13:880043. doi: 10.3389/fmicb.2022.880043 (PMC9259949; doi:10.3389/fmicb.2022.880043)
Supplement: Supplementary file 1 [file Table_1.XLSX]

## Sheet: Table S1
								Shigella sonnei		S. flexneri		S. dysentariae	STEC
OLNID	Family	Genus	species	serotype	Pathotype	Source	Inhibits	OLC0024	OLC2340	OLC0603	OLC1597	OLC0608	OLC0455 O111	OLC0464 O26	OLC0675 O145	OLC0679 O103	OLC0710 O121	OLC0716 O45	OLC0797 O157
OLC0625	Enterobacteriaceae	Escherichia	coli	O8:H27		Missing		-	-	-	-	-	-	-	-	-	-	-	-
OLC0637	Enterobacteriaceae	Escherichia	coli	O26:H11	STEC	Missing	S. sonnei (2)	+	+	-	-	-	-	-	-	-	-	-	-
OLC0673	Enterobacteriaceae	Salmonella	enterica	Abaetuba		Liquid Egg		-	-	-	-	-	-	-	-	-	-	-	-
OLC0708	Enterobacteriaceae	Escherichia	coli	O183:H18	STEC	Missing	S. sonnei (2)	+	+	-	-	-	-	-	-	-	-	-	-
OLC0993	Enterobacteriaceae	Escherichia	coli	O146:H21	STEC	Missing	S. sonnei (2)	+	+	-	-	-	-	-	-	-	-	-	-
OLC1028	Enterobacteriaceae	Escherichia	coli	O111:H8	STEC	Bovine	S. sonnei (2)	+	+	-	-	-	-	-	-	-	-	-	-
OLC1065	Enterobacteriaceae	Escherichia	coli	O146:H21	STEC	Missing	S. sonnei (1)	-	+	-	-	-	-	-	-	-	-	-	-
OLC1075	Enterobacteriaceae	Escherichia	coli	O113:H4	STEC	Missing		-	-	-	-	-	-	-	-	-	-	-	-
OLC1080	Enterobacteriaceae	Klebsiella	pneumoniae			Ground Beef		-	-	-	-	-	-	-	-	-	-	-	-
OLC1081	Enterobacteriaceae	Escherichia	coli	Missing		Ground Beef		-	-	-	-	-	-	-	-	-	-	-	-
OLC1082	Enterobacteriaceae	Hafnia	paralvei			Beef Trim		-	-	-	-	-	-	-	-	-	-	-	-
OLC1083	Enterobacteriaceae	Escherichia	coli	O21:H21		Ground Beef		-	-	-	-	-	-	-	-	-	-	-	-
OLC1084	Enterobacteriaceae	Klebsiella	pneumoniae			Ground Beef		-	-	-	-	-	-	-	-	-	-	-	-
OLC1085	Enterobacteriaceae	Escherichia	coli	O102:H38		Ground Beef		-	-	-	-	-	-	-	-	-	-	-	-
OLC1087	Enterobacteriaceae	Proteus	mirabilis			Ground Beef		-	-	-	-	-	-	-	-	-	-	-	-
OLC1088	Enterobacteriaceae	Escherichia	coli	O8:H45		Ground Beef		-	-	-	-	-	-	-	-	-	-	-	-
OLC1089	Enterobacteriaceae	Escherichia	coli	OUT:H9		Ground Beef		-	-	-	-	-	-	-	-	-	-	-	-
OLC1090	Pseudomonadaceae	Pseudomonas	lundensis			Beef Trim		-	-	-	-	-	-	-	-	-	-	-	-
OLC1091	Aeromonadaceae	Aeromonas	veronii			Beef Trim		-	-	-	-	-	-	-	-	-	-	-	-
OLC1092	Enterobacteriaceae	Escherichia	coli	O21:H11		Beef Trim		-	-	-	-	-	-	-	-	-	-	-	-
OLC1093	Enterobacteriaceae	Hafnia	paralvei			Beef Trim		-	-	-	-	-	-	-	-	-	-	-	-
OLC1094	Enterobacteriaceae	Serratia	proteamaculans			Ground Beef		-	-	-	-	-	-	-	-	-	-	-	-
OLC1095	Pseudomonadaceae	Pseudomonas	lundensis			Ground Beef		-	-	-	-	-	-	-	-	-	-	-	-
OLC1096	Enterobacteriaceae	Enterobacter	ludwigii			Ground Beef		-	-	-	-	-	-	-	-	-	-	-	-
OLC1097	Enterobacteriaceae	Serratia	fonticola			Ground Beef		-	-	-	-	-	-	-	-	-	-	-	-
OLC1098	Enterobacteriaceae	Hafnia	alvei			Ground Beef		-	-	-	-	-	-	-	-	-	-	-	-
OLC1099	Enterobacteriaceae	Raoultella	planticola			Ground Beef		-	-	-	-	-	-	-	-	-	-	-	-
OLC1100	Enterobacteriaceae	Proteus	mirabilis			Ground Beef		-	-	-	-	-	-	-	-	-	-	-	-
OLC1101	Enterobacteriaceae	Raoultella	ornithinolytica			Beef Trim		-	-	-	-	-	-	-	-	-	-	-	-
OLC1102	Enterobacteriaceae	Escherichia	coli	O174:H2		Beef Trim		-	-	-	-	-	-	-	-	-	-	-	-
OLC1103	Enterobacteriaceae	Escherichia	coli	O182:H25		Beef Burger		-	-	-	-	-	-	-	-	-	-	-	-
OLC1104	Enterobacteriaceae	Hafnia	alvei			Ground Beef		-	-	-	-	-	-	-	-	-	-	-	-
OLC1105	Enterobacteriaceae	Escherichia	coli	O9:H30		Ground Beef		-	-	-	-	-	-	-	-	-	-	-	-
OLC1106	Enterobacteriaceae	Escherichia	coli	O132:H28		Ground Beef		-	-	-	-	-	-	-	-	-	-	-	-
OLC1107	Enterobacteriaceae	Klebsiella	pneumoniae			Beef Trim		-	-	-	-	-	-	-	-	-	-	-	-
OLC1108	Enterobacteriaceae	Hafnia	alvei			Ground Beef		-	-	-	-	-	-	-	-	-	-	-	-
OLC1109	Pseudomonadaceae	Pseudomonas	luteola			Ground Beef		-	-	-	-	-	-	-	-	-	-	-	-
OLC1110	Enterobacteriaceae	Escherichia	coli	O107:H54		Beef Trim		-	-	-	-	-	-	-	-	-	-	-	-
OLC1111	Enterobacteriaceae	Enterobacter	cloacae			Ground Beef		-	-	-	-	-	-	-	-	-	-	-	-
OLC1112	Enterobacteriaceae	Escherichia	coli	O157:H7	STEC	Veal Meat	S. sonnei (2); S.flexneri(1)	+	+	+	-	-	-	-	-	-	-	-	-
OLC1113	Enterobacteriaceae	Escherichia	coli	O157:H7	STEC	Beef Burger		-	-	-	-	-	-	-	-	-	-	-	-
OLC1114	Enterobacteriaceae	Escherichia	coli	O157:H7	STEC	Beef Burger		-	-	-	-	-	-	-	-	-	-	-	-
OLC1115	Enterobacteriaceae	Escherichia	coli	O157:H7	STEC	Beef Burger		-	-	-	-	-	-	-	-	-	-	-	-
OLC1116	Enterobacteriaceae	Escherichia	coli	O157:H7	STEC	Beef Burger		-	-	-	-	-	-	-	-	-	-	-	-
OLC1117	Enterobacteriaceae	Escherichia	coli	O157:H7	STEC	Beef Burger		-	-	-	-	-	-	-	-	-	-	-	-
OLC1118	Enterobacteriaceae	Escherichia	coli	O157:H7	STEC	Beef Burger		-	-	-	-	-	-	-	-	-	-	-	-
OLC1135	Enterobacteriaceae	Citrobacter	freundii			Ground Beef		-	-	-	-	-	-	-	-	-	-	-	-
OLC1136	Enterobacteriaceae	Citrobacter	Braakii			Ground Beef		-	-	-	-	-	-	-	-	-	-	-	-
OLC1137	Enterobacteriaceae	Hafnia	alvei			Ground Beef		-	-	-	-	-	-	-	-	-	-	-	-
OLC1210	Enterobacteriaceae	Hafnia	paralvei			Ground Beef		-	-	-	-	-	-	-	-	-	-	-	-
OLC1211	Enterobacteriaceae	Klebsiella	pneumoniae			Ground Beef		-	-	-	-	-	-	-	-	-	-	-	-
OLC1212	Enterobacteriaceae	Raoultella	planticola			Ground Beef		-	-	-	-	-	-	-	-	-	-	-	-
OLC1213	Enterobacteriaceae	Escherichia	coli	OUT:H43		Ground Beef		-	-	-	-	-	-	-	-	-	-	-	-
OLC1214	Enterobacteriaceae	Escherichia	coli	O148:H53		Ground Beef		-	-	-	-	-	-	-	-	-	-	-	-
OLC1215	Enterobacteriaceae	Escherichia	coli	O8:H21		Beef Trim		-	-	-	-	-	-	-	-	-	-	-	-
OLC1216	Enterobacteriaceae	Hafnia	paralvei			Beef Trim		-	-	-	-	-	-	-	-	-	-	-	-
OLC1217	Enterobacteriaceae	Enterobacter	cloacae			Beef Trim		-	-	-	-	-	-	-	-	-	-	-	-
OLC1218	Enterobacteriaceae	Escherichia	coli	O18ab:H14		Beef Trim		-	-	-	-	-	-	-	-	-	-	-	-
OLC1219	Enterobacteriaceae	Escherichia	coli	O7:H18		Beef Trim	S. sonnei (2); S.flexneri(1)	+	+	-	+	-	-	-	-	-	-	-	-
OLC1220	Enterobacteriaceae	Hafnia	paralvei			Ground Beef		-	-	-	-	-	-	-	-	-	-	-	-
OLC1221	Enterobacteriaceae	Hafnia	alvei			Beef Trim		-	-	-	-	-	-	-	-	-	-	-	-
OLC1222	Enterobacteriaceae	Hafnia	alvei			Ground Beef		-	-	-	-	-	-	-	-	-	-	-	-
OLC1223	Enterobacteriaceae	Hafnia	alvei			Ground Beef		-	-	-	-	-	-	-	-	-	-	-	-
OLC1224	Enterobacteriaceae	Citrobacter	freundii			Ground Beef		-	-	-	-	-	-	-	-	-	-	-	-
OLC1225	Enterobacteriaceae	Escherichia	coli	O9:H19		Ground Beef	S. sonnei (2); S.flexneri(2)	+	+	+	+	-	-	-	-	-	-	-	-
OLC1226	Enterobacteriaceae	Escherichia	coli	O134:H21		Ground Beef		-	-	-	-	-	-	-	-	-	-	-	-
OLC1227	Enterobacteriaceae	Klebsiella				Ground Beef		-	-	-	-	-	-	-	-	-	-	-	-
OLC1228	Enterobacteriaceae	Hafnia	alvei			Beef Trim		-	-	-	-	-	-	-	-	-	-	-	-
OLC1229	Enterobacteriaceae	Moellerella	wisconsensis			Beef Trim		-	-	-	-	-	-	-	-	-	-	-	-
OLC1230	Enterobacteriaceae	Escherichia	coli	OUT:H7		Beef Trim		-	-	-	-	-	-	-	-	-	-	-	-
OLC1231	Enterobacteriaceae	Hafnia	paralvei			Ground Beef		-	-	-	-	-	-	-	-	-	-	-	-
OLC1232	Enterobacteriaceae	Hafnia	alvei			Ground Beef		-	-	-	-	-	-	-	-	-	-	-	-
OLC1233	Enterobacteriaceae	Raoultella	planticola			Ground Beef		-	-	-	-	-	-	-	-	-	-	-	-
OLC1234	Enterobacteriaceae	Escherichia	coli	O178:H7		Beef Trim		-	-	-	-	-	-	-	-	-	-	-	-
OLC1235	Enterobacteriaceae	Hafnia	alvei			Beef Trim		-	-	-	-	-	-	-	-	-	-	-	-
OLC1236	Enterobacteriaceae	Escherichia	coli	O21:H25		Beef Trim		-	-	-	-	-	-	-	-	-	-	-	-
OLC1237	Enterobacteriaceae	Klebsiella	pneumoniae			Beef Trim		-	-	-	-	-	-	-	-	-	-	-	-
OLC1238	Enterobacteriaceae	Escherichia	coli	OUT:H8		Ground Beef		-	-	-	-	-	-	-	-	-	-	-	-
OLC1239	Enterobacteriaceae	Hafnia	paralvei			Ground Beef		-	-	-	-	-	-	-	-	-	-	-	-
OLC1240	Enterobacteriaceae	Klebsiella	pneumoniae			Ground Beef		-	-	-	-	-	-	-	-	-	-	-	-
OLC1246	Enterobacteriaceae	Hafnia	paralvei			Ground Beef		-	-	-	-	-	-	-	-	-	-	-	-
OLC1247	Pseudomonadaceae	Pseudomonas	lundensis			Ground Beef		-	-	-	-	-	-	-	-	-	-	-	-
OLC1248	Enterobacteriaceae	Hafnia	paralvei			Ground Beef		-	-	-	-	-	-	-	-	-	-	-	-
OLC1249	Aeromonadaceae	Aeromonas	salmonicida			Ground Beef		-	-	-	-	-	-	-	-	-	-	-	-
OLC1260	Enterobacteriaceae	Escherichia	coli	O111:H8	STEC	Missing	S. sonnei (2)	+	+	-	-	-	-	-	-	-	-	-	-
OLC1266	Enterobacteriaceae	Escherichia	coli	O22:H8	STEC	Missing	S. sonnei (2)	+	+	-	-	-	-	-	-	-	-	-	-
OLC1272	Enterobacteriaceae	Escherichia	coli	O25:H12		Beef Trim		-	-	-	-	-	-	-	-	-	-	-	-
OLC1276	Enterobacteriaceae	Hafnia	alvei			Beef Trim		-	-	-	-	-	-	-	-	-	-	-	-
OLC1277	Enterobacteriaceae	Escherichia	coli	O9:H18		Beef Trim		-	-	-	-	-	-	-	-	-	-	-	-
OLC1304	Enterobacteriaceae	Escherichia	coli	O148:H30		Beef Trim		-	-	-	-	-	-	-	-	-	-	-	-
OLC1305	Enterobacteriaceae	Escherichia	coli	O75:H9		Ground Beef		-	-	-	-	-	-	-	-	-	-	-	-
OLC1307	Enterobacteriaceae	Escherichia	coli	OUT:H7		Ground Beef		-	-	-	-	-	-	-	-	-	-	-	-
OLC1308	Enterobacteriaceae	Escherichia	coli	O21:H11		Beef Trim		-	-	-	-	-	-	-	-	-	-	-	-
OLC1310	Enterobacteriaceae	Escherichia	coli	O28:H8		Beef Trim		-	-	-	-	-	-	-	-	-	-	-	-
OLC1311	Enterobacteriaceae	Escherichia	coli	O150:H8		Beef Trim		-	-	-	-	-	-	-	-	-	-	-	-
OLC1342	Enterobacteriaceae	Escherichia	coli	O157:H7	STEC	Ground Beef		-	-	-	-	-	-	-	-	-	-	-	-
OLC1346	Enterobacteriaceae	Escherichia	coli	O21:H11		Beef Trim		-	-	-	-	-	-	-	-	-	-	-	-
OLC1348	Enterobacteriaceae	Escherichia	coli	O185:H16		Beef Trim		-	-	-	-	-	-	-	-	-	-	-	-
OLC1350	Enterobacteriaceae	Escherichia	coli	O154:H4		Beef Trim		-	-	-	-	-	-	-	-	-	-	-	-
OLC1352	Enterobacteriaceae	Escherichia	coli	O21:H25		Beef Trim		-	-	-	-	-	-	-	-	-	-	-	-
OLC1353	Enterobacteriaceae	Escherichia	coli	O184:H48		Ground Beef		-	-	-	-	-	-	-	-	-	-	-	-
OLC1354	Enterobacteriaceae	Escherichia	coli	O18:H14		Ground Beef		-	-	-	-	-	-	-	-	-	-	-	-
OLC1359	Enterobacteriaceae	Escherichia	coli	O157:H7	STEC	Veal Liver		-	-	-	-	-	-	-	-	-	-	-	-
OLC1404	Enterobacteriaceae	Escherichia	coli	O107:H27		Beef Trim		-	-	-	-	-	-	-	-	-	-	-	-
OLC1405	Enterobacteriaceae	Escherichia	coli	O110:H2		Beef Trim		-	-	-	-	-	-	-	-	-	-	-	-
OLC1407	Enterobacteriaceae	Escherichia	coli	O13:H11		Beef Trim	S. flexneri(2)	-	-	+	+	-	-	-	-	-	-	-	-
OLC1410	Enterobacteriaceae	Escherichia	coli	O18:H14		Beef Trim		-	-	-	-	-	-	-	-	-	-	-	-
OLC1417	Enterobacteriaceae	Escherichia	coli	OUT:H21		Beef Trim		-	-	-	-	-	-	-	-	-	-	-	-
OLC1419	Enterobacteriaceae	Escherichia	coli	O9:H30		Ground Beef		-	-	-	-	-	-	-	-	-	-	-	-
OLC1425	Enterobacteriaceae	Escherichia	coli	O6:H49		Beef Trim		-	-	-	-	-	-	-	-	-	-	-	-
OLC1430	Enterobacteriaceae	Escherichia	coli	O18:H14		Beef Trim		-	-	-	-	-	-	-	-	-	-	-	-
OLC1431	Enterobacteriaceae	Escherichia	coli	O25:H12		Ground Beef		-	-	-	-	-	-	-	-	-	-	-	-
OLC1433	Enterobacteriaceae	Escherichia	coli	O21:H11		Beef Trim		-	-	-	-	-	-	-	-	-	-	-	-
OLC1491	Enterobacteriaceae	Escherichia	coli	OUT:H2		Beef Trim		-	-	-	-	-	-	-	-	-	-	-	-
OLC1494	Enterobacteriaceae	Escherichia	coli	OUT:H2		Ground Beef		-	-	-	-	-	-	-	-	-	-	-	-
OLC1497	Enterobacteriaceae	Escherichia	coli	OUT:H25		Beef Trim	S. sonnei (2)	+	+	-	-	-	-	-	-	-	-	-	-
OLC1498	Enterobacteriaceae	Escherichia	coli	OUT:H21		Beef Trim		-	-	-	-	-	-	-	-	-	-	-	-
OLC1501	Enterobacteriaceae	Escherichia	coli	O18:H14		Ground Beef		-	-	-	-	-	-	-	-	-	-	-	-
OLC1502	Enterobacteriaceae	Escherichia	coli	O18:H14		Ground Beef		-	-	-	-	-	-	-	-	-	-	-	-
OLC1506	Enterobacteriaceae	Escherichia	coli	O107:H27		Beef Trim		-	-	-	-	-	-	-	-	-	-	-	-
OLC1507	Enterobacteriaceae	Escherichia	coli	OUT:H42		Ground Beef		-	-	-	-	-	-	-	-	-	-	-	-
OLC1510	Enterobacteriaceae	Escherichia	coli	OUT:H7		Ground Beef		-	-	-	-	-	-	-	-	-	-	-	-
OLC1511	Enterobacteriaceae	Escherichia	coli	OUT:H9		Beef Trim		-	-	-	-	-	-	-	-	-	-	-	-
OLC1512	Enterobacteriaceae	Escherichia	coli	OUT:H7		Ground Beef	S. sonnei (2)	+	+	-	-	-	-	-	-	-	-	-	-
OLC1519	Enterobacteriaceae	Escherichia	coli	O21:H11		Beef Trim		-	-	-	-	-	-	-	-	-	-	-	-
OLC1521	Enterobacteriaceae	Escherichia	coli	O88:H25		Beef Trim		-	-	-	-	-	-	-	-	-	-	-	-
OLC1523	Enterobacteriaceae	Escherichia	coli	O51:H10		Ground Beef		-	-	-	-	-	-	-	-	-	-	-	-
OLC1527	Enterobacteriaceae	Escherichia	coli	O8:H19		Ground Beef		-	-	-	-	-	-	-	-	-	-	-	-
OLC1530	Enterobacteriaceae	Escherichia	coli	O18:H14		Beef Trim		-	-	-	-	-	-	-	-	-	-	-	-
OLC1531	Enterobacteriaceae	Escherichia	coli	O45:H51		Ground Beef	S. sonnei (1)	-	+	-	-	-	-	-	-	-	-	-	-
OLC1538	Enterobacteriaceae	Escherichia	coli	OUT:H7		Beef Trim		-	-	-	-	-	-	-	-	-	-	-	-
OLC1539	Enterobacteriaceae	Escherichia	coli	O51:H10		Beef Trim	S. sonnei (2)	+	+	-	-	-	-	-	-	-	-	-	-
OLC1541	Enterobacteriaceae	Escherichia	coli	O112:H16		Ground Beef		-	-	-	-	-	-	-	-	-	-	-	-
OLC1542	Enterobacteriaceae	Escherichia	coli	OUT:H21		Beef Trim		-	-	-	-	-	-	-	-	-	-	-	-
OLC1543	Enterobacteriaceae	Escherichia	coli	O87:H7		Beef Trim		-	-	-	-	-	-	-	-	-	-	-	-
OLC1545	Enterobacteriaceae	Enterobacter	kobei			Beef Trim		-	-	-	-	-	-	-	-	-	-	-	-
OLC1547	Enterobacteriaceae	Escherichia	coli	OUT:H2		Ground Beef		-	-	-	-	-	-	-	-	-	-	-	-
OLC1548	Enterobacteriaceae	Enterobacter				Ground Beef		-	-	-	-	-	-	-	-	-	-	-	-
OLC1555	Enterobacteriaceae	Escherichia	coli	O51:H10		Ground Beef		-	-	-	-	-	-	-	-	-	-	-	-
OLC1557	Enterobacteriaceae	Escherichia	coli	OUT:H55		Ground Beef		-	-	-	-	-	-	-	-	-	-	-	-
OLC1558	Enterobacteriaceae	Escherichia	coli	O39:H7		Beef Trim		-	-	-	-	-	-	-	-	-	-	-	-
OLC1560	Enterobacteriaceae	Escherichia	coli	OUT:H8		Ground Beef		-	-	-	-	-	-	-	-	-	-	-	-
OLC1566	Enterobacteriaceae	Escherichia	coli	O6:H49		Ground Beef		-	-	-	-	-	-	-	-	-	-	-	-
OLC1568	Enterobacteriaceae	Escherichia	coli	O83:H7		Ground Beef		-	-	-	-	-	-	-	-	-	-	-	-
OLC1569	Enterobacteriaceae	Enterobacter	cloacae			Ground Beef		-	-	-	-	-	-	-	-	-	-	-	-
OLC1571	Enterobacteriaceae	Escherichia	coli	OUT:H23		Ground Beef		-	-	-	-	-	-	-	-	-	-	-	-
OLC1573	Enterobacteriaceae	Enterobacter	cloacae			Ground Beef		-	-	-	-	-	-	-	-	-	-	-	-
OLC1575	Enterobacteriaceae	Enterobacter	kobei			Ground Beef		-	-	-	-	-	-	-	-	-	-	-	-
OLC1579	Enterobacteriaceae	Escherichia	coli	O71:H54		Beef Trim		-	-	-	-	-	-	-	-	-	-	-	-
OLC1580	Enterobacteriaceae	Escherichia	coli	OUT:H10		Beef Trim		-	-	-	-	-	-	-	-	-	-	-	-
OLC1581	Enterobacteriaceae	Enterobacter	cloacae			Ground Beef		-	-	-	-	-	-	-	-	-	-	-	-
OLC1582	Enterobacteriaceae	Escherichia	coli	O154:H51		Ground Beef	S. flexneri(2)	-	-	+	+	-	-	-	-	-	-	-	-
OLC1583	Enterobacteriaceae	Escherichia	coli	O64:H25		Beef Trim		-	-	-	-	-	-	-	-	-	-	-	-
OLC1584	Enterobacteriaceae	Escherichia	coli	O146		Ground Beef		-	-	-	-	-	-	-	-	-	-	-	-
OLC1585	Enterobacteriaceae	Escherichia	coli	O21:H25		Beef Trim		-	-	-	-	-	-	-	-	-	-	-	-
OLC1602	Enterobacteriaceae	Salmonella	enterica	Mishmarhaemek		Missing		-	-	-	-	-	-	-	-	-	-	-	-
OLC1614	Enterobacteriaceae	Escherichia	coli	O6:H1		Missing		-	-	-	-	-	-	-	-	-	-	-	-
OLC1633	Enterobacteriaceae	Enterobacter	asburiae			Lettuce	STEC (1)	-	-	-	-	-	-	-	-	-	-	+	-
OLC1634	Enterobacteriaceae	Enterobacter	cloacae			Lettuce		-	-	-	-	-	-	-	-	-	-	-	-
OLC1635	Enterobacteriaceae	Enterobacter	aerogenes			Lettuce		-	-	-	-	-	-	-	-	-	-	-	-
OLC1638	Enterobacteriaceae	Enterobacter	cloacae			Spinach		-	-	-	-	-	-	-	-	-	-	-	-
OLC1641	Enterobacteriaceae	Enterobacter	cloacae			Lettuce		-	-	-	-	-	-	-	-	-	-	-	-
OLC1642	Enterobacteriaceae	Escherichia	coli	OUT:H25		Lettuce		-	-	-	-	-	-	-	-	-	-	-	-
OLC1645	Enterobacteriaceae	Enterobacter	cloacae			Lettuce		-	-	-	-	-	-	-	-	-	-	-	-
OLC1646	Enterobacteriaceae	Escherichia	coli	O2:H14		Lettuce		-	-	-	-	-	-	-	-	-	-	-	-
OLC1647	Enterobacteriaceae	Escherichia	coli	O2:H14		Lettuce		-	-	-	-	-	-	-	-	-	-	-	-
OLC1648	Enterobacteriaceae	Enterobacter	cloacae			Arugula		-	-	-	-	-	-	-	-	-	-	-	-
OLC1649	Enterobacteriaceae	Enterobacter	kobei			Arugula		-	-	-	-	-	-	-	-	-	-	-	-
OLC1650	Enterobacteriaceae	Enterobacter	cloacae			Spinach		-	-	-	-	-	-	-	-	-	-	-	-
OLC1651	Enterobacteriaceae	Klebsiella	pneumoniae			Beef Trim		-	-	-	-	-	-	-	-	-	-	-	-
OLC1652	Enterobacteriaceae	Escherichia	coli	OUT:H11		Beef Trim		-	-	-	-	-	-	-	-	-	-	-	-
OLC1653	Enterobacteriaceae	Escherichia	coli	OUT:H14		Beef Trim		-	-	-	-	-	-	-	-	-	-	-	-
OLC1659	Enterobacteriaceae	Escherichia	coli	O8:H19		Cooking Greens	S. sonnei(2); S.flexneri(1)	+	+	-	+	-	-	-	-	-	-	-	-
OLC1660	Enterobacteriaceae	Enterobacter	cloacae			Cooking Greens		-	-	-	-	-	-	-	-	-	-	-	-
OLC1661	Enterobacteriaceae	Enterobacter	cloacae			Cooking Greens		-	-	-	-	-	-	-	-	-	-	-	-
OLC1664	Enterobacteriaceae	Escherichia	coli	O159:H21		Spinach		-	-	-	-	-	-	-	-	-	-	-	-
OLC1665	Enterobacteriaceae	Enterobacter	spp			Arugula		-	-	-	-	-	-	-	-	-	-	-	-
OLC1667	Enterobacteriaceae	Enterobacter	spp			Spinach	STEC (2)	-	-	-	-	-	-	-	-	+	-	+
OLC1668	Enterobacteriaceae	Escherichia	coli	O6:H49		Spinach		-	-	-	-	-	-	-	-	-	-	-	-
OLC1669	Enterobacteriaceae	Escherichia	coli	O63:H6		Arugula	S. flexneri(1)	-	-	-	+	-	-	-	-	-	-	-	-
OLC1670	Enterobacteriaceae	Escherichia	coli	OUT:H27		Ground Beef		-	-	-	-	-	-	-	-	-	-	-	-
OLC1673	Enterobacteriaceae	Enterobacter	ludwigii			Lettuce		-	-	-	-	-	-	-	-	-	-	-	-
OLC1674	Enterobacteriaceae	Enterobacter	cloacae			Romaine		-	-	-	-	-	-	-	-	-	-	-	-
OLC1675	Enterobacteriaceae	Enterobacter	cloacae			Lettuce		-	-	-	-	-	-	-	-	-	-	-	-
OLC1676	Enterobacteriaceae	Escherichia	coli	O83:H7		Spinach		-	-	-	-	-	-	-	-	-	-	-	-
OLC1677	Enterobacteriaceae	Enterobacter	cloacae			Spinach		-	-	-	-	-	-	-	-	-	-	-	-
OLC1678	Enterobacteriaceae	Escherichia	coli	OUT:H56		Lettuce		-	-	-	-	-	-	-	-	-	-	-	-
OLC1687	Enterobacteriaceae	Enterobacter	cancerogenus			Kale		-	-	-	-	-	-	-	-	-	-	-	-
OLC1688	Enterobacteriaceae	Enterobacter	cloacae			Kale		-	-	-	-	-	-	-	-	-	-	-	-
OLC1760	Enterobacteriaceae	Salmonella	enetrica Kentucky	Kentucky		Egg Environmental		-	-	-	-	-	-	-	-	-	-	-	-
OLC1813	Enterobacteriaceae	Salmonella	enterica poona	Poona		Cantaloupe		-	-	-	-	-	-	-	-	-	-	-	-
OLC1900	Enterobacteriaceae	Salmonella	enterica	l:8,20:-:z6		Egg Environmental		-	-	-	-	-	-	-	-	-	-	-	-
OLC2079	Enterobacteriaceae	Enterobacter	ludwigii			Collard Greens		-	-	-	-	-	-	-	-	-	-	-	-
OLC2080	Enterobacteriaceae	Escherichia	coli	O134:H52		Kale		-	-	-	-	-	-	-	-	-	-	-	-
OLC2082	Enterobacteriaceae	Enterobacter	cloacae			Spring Mix		-	-	-	-	-	-	-	-	-	-	-	-
OLC2126	Enterobacteriaceae	Escherichia	coli	OUT:H28		Spinach		-	-	-	-	-	-	-	-	-	-	-	-
OLC2127	Enterobacteriaceae	Enterobacter	kobei			Spinach		-	-	-	-	-	-	-	-	-	-	-	-
OLC2275	Enterobacteriaceae	Escherichia	coli	O146:H21	STEC	Missing	S. sonnei(2)	+	+	-	-	-	-	-	-	-	-	-	-
OLC2344	Enterobacteriaceae	Escherichia	coli	O163:H19	STEC	Ground Pork	S. sonnei(2)	+	+	-	-	-	-	-	-	-	-	-	-
OLC2346	Enterobacteriaceae	Escherichia	coli	O157:H16		Ground Pork	S. sonnei(2)	+	+	-	-	-	-	-	-	-	-	-	-
							Count Inhibited	16	18	4	6	0	0	0	0	1	0	2	0
							Percent inhibited	8	9	2	3	0	0	0	0	0.5	0	1	0

## Sheet: Table S2
						Shigella sonnei		S. flexneri		S. dysentariae	STEC
Name	Food Class	Food	Enrichment broth tested	Date received	Inhibits	OLC0024	OLC2340	OLC0603	OLC1597	OLC0608	OLC0455 O111	OLC0464 O26	OLC0675 O145	OLC0679 O103	OLC0710 O121	OLC0716 O45	OLC0797 O157
GTA-1445	Raw Meat	Beef Trim	mTSB	2016-10-30		-	-	-	-	-	-	-	-	-	-	-	-
GTA-1446	Raw Meat	Beef Trim	mTSB	2016-10-30		-	-	-	-	-	-	-	-	-	-	-	-
GTA-1447	Vegetable	Lettuce	Shigella Broth	2016-10-30		-	-	-	-	-	-	-	-	-	-	-	-
GTA-1447	Vegetable	Lettuce	mTSB	2016-10-30	S. sonnei (2); S.flexneri(1)	+	+	+	-	-	-	-	-	-	-	-	-
GTA-1448	Vegetable	Kale with Brussel Sprouts	mTSB	2016-10-30		-	-	-	-	-	-	-	-	-	-	-	-
GTA-1448	Vegetable	Kale with Brussel Sprouts	Shigella Broth	2016-10-30		-	-	-	-	-	-	-	-	-	-	-	-
GTA-1449	Vegetable	Bok Choy Salad	Shigella Broth	2016-11-02		-	-	-	-	-	-	-	-	-	-	-	-
GTA-1450	Raw Meat	Beef Trim	mTSB	2016-11-02		-	-	-	-	-	-	-	-	-	-	-	-
GTA-1452	Raw Meat	Ground Beef	mTSB	2016-11-02	STEC (7)	-	-	-	-	-	+	+	+	+	+	+	+
GTA-1453	Raw Meat	Beef Trim	mTSB	2016-11-02	S. sonnei (2); S.flexneri(2)	+	+	+	+	-	-	-	-	-	-	-	-
GTA-1454	Raw Meat	Beef Trim	mTSB	2016-11-02		-	-	-	-	-	-	-	-	-	-	-	-
GTA-1462	Vegetable	Curry Leaves	mTSB	2016-11-02		-	-	-	-	-	-	-	-	-	-	-	-
GTA-1462	Vegetable	Curry Leaves	Shigella Broth	2016-11-02	S. sonnei (2)	+	+	-	-	-	-	-	-	-	-	-	-
GTA-1469	Raw Meat	Beef Trim	mTSB	2016-11-04			-	-	-	-	-	-	-	-	-	-	-
GTA-1472	Raw Meat	Beef Trim	mTSB	2016-11-04			-	-	-	-	-	-	-	-	-	-	-
GTA-1473	Raw Meat	Ground Beef	mTSB	2016-11-04	S. sonnei (2)	+	+	-	-	-	-	-	-	-	-	-	-
GTA-1475	Raw Meat	Beef Trim	mTSB	2016-11-04	S. sonnei (2)	+	+	-	-	-	-	-	-	-	-	-	-
GTA-1476	Vegetable	Broccoli Florets	mTSB	2016-11-04		-	-	-	-	-	-	-	-	-	-	-	-
GTA-1476	Vegetable	Broccoli Florets	Shigella Broth	2016-11-04		-	-	-	-	-	-	-	-	-	-	-	-
GTA-1479	Cheese	Cheese	mTSB	2016-11-04		-	-	-	-	-	-	-	-	-	-	-	-
GTA-1480	Vegetable	Coleslaw	mTSB	2016-11-04		-	-	-	-	-	-	-	-	-	-	-	-
GTA-1480	Vegetable	Coleslaw	Shigella Broth	2016-11-04		-	-	-	-	-	-	-	-	-	-	-	-
GTA-1482	Vegetable	Julienne Cabbage	mTSB	2016-11-10		-	-	-	-	-	-	-	-	-	-	-	-
GTA-1482	Vegetable	Julienne Cabbage	Shigella Broth	2016-11-10		-	-	-	-	-	-	-	-	-	-	-	-
GTA-1483	Vegetable	Julienne Zucchini	mTSB	2016-11-10		-	-	-	-	-	-	-	-	-	-	-	-
GTA-1483	Vegetable	Julienne Zucchini	Shigella Broth	2016-11-10		-	-	-	-	-	-	-	-	-	-	-	-
GTA-1484	Vegetable	Julienne Carrots	mTSB	2016-11-10		-	-	-	-	-	-	-	-	-	-	-	-
GTA-1484	Vegetable	Julienne Carrots	Shigella Broth	2016-11-10		-	-	-	-	-	-	-	-	-	-	-	-
GTA-1485	Vegetable	Cut Parsley	mTSB	2016-11-10		-	-	-	-	-	-	-	-	-	-	-	-
GTA-1485	Vegetable	Cut Parsley	Shigella Broth	2016-11-10		-	-	-	-	-	-	-	-	-	-	-	-
GTA-1493	Raw Meat	Ground Beef	mTSB	2016-11-10		-	-	-	-	-	-	-	-	-	-	-	-
GTA-1494	Raw Meat	Beef Trim	mTSB	2016-11-10		-	-	-	-	-	-	-	-	-	-	-	-
GTA-1495	Raw Meat	Beef Trim	mTSB	2016-11-10		-	-	-	-	-	-	-	-	-	-	-	-
GTA-1497	Vegetable	Mushrooms	mTSB	2016-11-10		-	-	-	-	-	-	-	-	-	-	-	-
GTA-1497	Vegetable	Mushrooms	Shigella Broth	2016-11-10		-	-	-	-	-	-	-	-	-	-	-	-
GTA-1498	Fruit	Cranberries	mTSB	2016-11-10		-	-	-	-	-	-	-	-	-	-	-	-
GTA-1498	Fruit	Cranberries	Shigella Broth	2016-11-10		-	-	-	-	-	-	-	-	-	-	-	-
GTA-1502	Raw Meat	Beef Trim	mTSB	2016-11-10	S. sonnei (2); S.flexneri(1)	+	+	+	-	-	-	-	-	-	-	-	-
GTA-1503	Raw Meat	Beef Trim	mTSB	2016-11-10		-	-	-	-	-	-	-	-	-	-	-	-
GTA-1504	Raw Meat	Beef Trim	mTSB	2016-11-10		-	-	-	-	-	-	-	-	-	-	-	-
GTA-1509	Vegetable	Roma Tomatoes	mTSB	2016-11-15		-	-	-	-	-	-	-	-	-	-	-	-
GTA-1509	Vegetable	Roma Tomatoes	Shigella Broth	2016-11-15		-	-	-	-	-	-	-	-	-	-	-	-
GTA-1521	Vegetable	Dasheen Leaves	mTSB	2016-11-15		-	-	-	-	-	-	-	-	-	-	-	-
GTA-1521	Vegetable	Dasheen Leaves	Shigella Broth	2016-11-15		-	-	-	-	-	-	-	-	-	-	-	-
GTA-1548	Raw Meat	Ground Beef	mTSB	2016-11-18		-	-	-	-	-	-	-	-	-	-	-	-
GTA-1549	Raw Meat	Beef Trim	mTSB	2016-11-18	S. sonnei (2); S.flexneri(2); STEC (3)	+	+	+	+	-	-	-	+	-	+	+	-
GTA-1550	Fruit	Bosc Pear	mTSB	2016-11-18		-	-	-	-	-	-	-	-	-	-	-	-
GTA-1550	Fruit	Bosc Pear	Shigella Broth	2016-11-18		-	-	-	-	-	-	-	-	-	-	-	-
GTA-1551	Vegetable	Spring Salad Mix	mTSB	2016-11-18		-	-	-	-	-	-	-	-	-	-	-	-
GTA-1551	Vegetable	Spring Salad Mix	Shigella Broth	2016-11-18		-	-	-	-	-	-	-	-	-	-	-	-
GTA-1552	Vegetable	Spinach	mTSB	2016-11-18		-	-	-	-	-	-	-	-	-	-	-	-
GTA-1552	Vegetable	Spinach	Shigella Broth	2016-11-18		-	-	-	-	-	-	-	-	-	-	-	-
GTA-1556	Fruit	Asian Pears	Shigella Broth	2016-11-18		-	-	-	-	-	-	-	-	-	-	-	-
GTA-1556	Fruit	Asian Pears	mTSB	2016-11-18		-	-	-	-	-	-	-	-	-	-	-	-
GTA-1557	Fruit	Red Plums	mTSB	2016-11-18		-	-	-	-	-	-	-	-	-	-	-	-
GTA-1557	Fruit	Red Plums	Shigella Broth	2016-11-18		-	-	-	-	-	-	-	-	-	-	-	-
GTA-1559	Fruit	Black Plums	mTSB	2016-11-18		-	-	-	-	-	-	-	-	-	-	-	-
GTA-1559	Fruit	Black Plums	Shigella Broth	2016-11-18		-	-	-	-	-	-	-	-	-	-	-	-
GTA-1561	Vegetable	Green Onions	mTSB	2016-11-18		-	-	-	-	-	-	-	-	-	-	-	-
GTA-1561	Vegetable	Green Onions	Shigella Broth	2016-11-18		-	-	-	-	-	-	-	-	-	-	-	-
GTA-1562	Vegetable	Jalapeno Hot Peppers	mTSB	2016-11-18		-	-	-	-	-	-	-	-	-	-	-	-
GTA-1562	Vegetable	Jalapeno Hot Peppers	Shigella Broth	2016-11-18		-	-	-	-	-	-	-	-	-	-	-	-
GTA-1563	Vegetable	Sweet Pepper	mTSB	2016-11-18		-	-	-	-	-	-	-	-	-	-	-	-
GTA-1563	Vegetable	Sweet Pepper	Shigella Broth	2016-11-18		-	-	-	-	-	-	-	-	-	-	-	-
GTA-1564	Vegetable	Radicchio	mTSB	2016-11-18		-	-	-	-	-	-	-	-	-	-	-	-
GTA-1564	Vegetable	Radicchio	Shigella Broth	2016-11-18		-	-	-	-	-	-	-	-	-	-	-	-
GTA-1567	Vegetable	Sweet Kale Salad	mTSB	2016-11-18		-	-	-	-	-	-	-	-	-	-	-	-
GTA-1567	Vegetable	Sweet Kale Salad	Shigella Broth	2016-11-18		-	-	-	-	-	-	-	-	-	-	-	-
GTA-1568	Vegetable	Coleslaw	mTSB	2016-11-18		-	-	-	-	-	-	-	-	-	-	-	-
GTA-1568	Vegetable	Coleslaw	Shigella Broth	2016-11-18		-	-	-	-	-	-	-	-	-	-	-	-
GTA-1569	Vegetable	Broccoli Coleslaw	mTSB	2016-11-18		-	-	-	-	-	-	-	-	-	-	-	-
GTA-1569	Vegetable	Broccoli Coleslaw	Shigella Broth	2016-11-18		-	-	-	-	-	-	-	-	-	-	-	-
GTA-1570	Vegetable	Broccoli Coleslaw	mTSB	2016-11-18		-	-	-	-	-	-	-	-	-	-	-	-
GTA-1570	Vegetable	Broccoli Coleslaw	Shigella Broth	2016-11-18		-	-	-	-	-	-	-	-	-	-	-	-
GTA-1571	Raw Meat	Beef Trim	mTSB	2016-11-18		-	-	-	-	-	-	-	-	-	-	-	-
GTA-1574	Fruit	Red Pear	mTSB	2016-11-18		-	-	-	-	-	-	-	-	-	-	-	-
GTA-1574	Fruit	Red Pear	Shigella Broth	2016-11-18		-	-	-	-	-	-	-	-	-	-	-	-
GTA-1581	Vegetable	Caesar Salad Kit	Shigella Broth	2016-11-18		-	-	-	-	-	-	-	-	-	-	-	-
GTA-1581	Vegetable	Caesar Salad Kit	mTSB	2016-11-18	STEC (2)	-	-	-	-	-	-	-	-	+	-	+	-
GTA-1582	Vegetable	Broccoli Florets	mTSB	2016-11-18		-	-	-	-	-	-	-	-	-	-	-	-
GTA-1582	Vegetable	Broccoli Florets	Shigella Broth	2016-11-18		-	-	-	-	-	-	-	-	-	-	-	-
GTA-1583	Fruit	Mangoes	mTSB	2016-11-22		-	-	-	-	-	-	-	-	-	-	-	-
GTA-1583	Fruit	Mangoes	Shigella Broth	2016-11-22		-	-	-	-	-	-	-	-	-	-	-	-
GTA-1590	Fruit	Papayas	mTSB	2016-11-18		-	-	-	-	-	-	-	-	-	-	-	-
GTA-1590	Fruit	Papayas	Shigella Broth	2016-11-18		-	-	-	-	-	-	-	-	-	-	-	-
GTA-1595	Vegetable	Beet Slaw	mTSB	2016-11-22		-	-	-	-	-	-	-	-	-	-	-	-
GTA-1595	Vegetable	Beet Slaw	Shigella Broth	2016-11-22		-	-	-	-	-	-	-	-	-	-	-	-
GTA-1608	Raw Meat	Beef Trim	mTSB	2016-11-25		-	-	-	-	-	-	-	-	-	-	-	-
GTA-1609	Raw Meat	Ground Beef	mTSB	2016-11-25		-	-	-	-	-	-	-	-	-	-	-	-
GTA-1610	Raw Meat	Beef Trim	mTSB	2016-11-25		-	-	-	-	-	-	-	-	-	-	-	-
GTA-1613	Vegetable	Caesar Salad Kit	mTSB	2016-11-25		-	-	-	-	-	-	-	-	-	-	-	-
GTA-1613	Vegetable	Caesar Salad Kit	Shigella Broth	2016-11-25		-	-	-	-	-	-	-	-	-	-	-	-
GTA-1614	Fruit	Black Plums	Shigella Broth	2016-11-25		-	-	-	-	-	-	-	-	-	-	-	-
GTA-1614	Fruit	Black Plums	mTSB	2016-11-25		-	-	-	-	-	-	-	-	-	-	-	-
GTA-1615	Vegetable	Arugula	mTSB	2016-11-25		-	-	-	-	-	-	-	-	-	-	-	-
GTA-1615	Vegetable	Arugula	Shigella Broth	2016-11-25		-	-	-	-	-	-	-	-	-	-	-	-
GTA-1618	Raw Meat	Beef Trim	mTSB	2016-11-25		-	-	-	-	-	-	-	-	-	-	-	-
GTA-1622	Vegetable	Roma Tomatoes	Shigella Broth	2016-11-25		-	-	-	-	-	-	-	-	-	-	-	-
GTA-1622	Vegetable	Roma Tomatoes	mTSB	2016-11-25		-	-	-	-	-	-	-	-	-	-	-	-
GTA-1623	Vegetable	Broccoli Coleslaw	mTSB	2016-11-25		-	-	-	-	-	-	-	-	-	-	-	-
GTA-1623	Vegetable	Broccoli Coleslaw	Shigella Broth	2016-11-25	S. sonnei (2)	+	+	-	-	-	-	-	-	-	-	-	-
GTA-1624	Vegetable	Kale Salad	Shigella Broth	2016-11-25		-	-	-	-	-	-	-	-	-	-	-	-
GTA-1624	Vegetable	Kale Salad	mTSB	2016-11-25		-	-	-	-	-	-	-	-	-	-	-	-
GTA-1625	Fruit	Anjou Pears	mTSB	2016-11-25		-	-	-	-	-	-	-	-	-	-	-	-
GTA-1625	Fruit	Anjou Pears	Shigella Broth	2016-11-25		-	-	-	-	-	-	-	-	-	-	-	-
GTA-1626	Vegetable	Iceberg Lettuce	mTSB	2016-11-25		-	-	-	-	-	-	-	-	-	-	-	-
GTA-1626	Vegetable	Iceberg Lettuce	Shigella Broth	2016-11-25		-	-	-	-	-	-	-	-	-	-	-	-
GTA-1630	Vegetable	Tomatoes	mTSB	2016-11-25		-	-	-	-	-	-	-	-	-	-	-	-
GTA-1630	Vegetable	Tomatoes	Shigella Broth	2016-11-25		-	-	-	-	-	-	-	-	-	-	-	-
GTA-1641	Vegetable	Kale Slaw	mTSB	2016-11-30		-	-	-	-	-	-	-	-	-	-	-	-
GTA-1641	Vegetable	Kale Slaw	Shigella Broth	2016-11-30		-	-	-	-	-	-	-	-	-	-	-	-
GTA-1645	Vegetable	Mini Cucumbers	mTSB	2016-11-30		-	-	-	-	-	-	-	-	-	-	-	-
GTA-1645	Vegetable	Mini Cucumbers	Shigella Broth	2016-11-30		-	-	-	-	-	-	-	-	-	-	-	-
GTA-1646	Vegetable	Tomatoes	mTSB	2016-11-30		-	-	-	-	-	-	-	-	-	-	-	-
GTA-1646	Vegetable	Tomatoes	Shigella Broth	2016-11-30		-	-	-	-	-	-	-	-	-	-	-	-
GTA-1660	Raw Meat	Beef Trim	mTSB	2016-12-06		-	-	-	-	-	-	-	-	-	-	-	-
GTA-1661	Raw Meat	Beef Trim	mTSB	2016-12-06		-	-	-	-	-	-	-	-	-	-	-	-
GTA-1665	Vegetable	Radicchio	mTSB	2016-12-06		-	-	-	-	-	-	-	-	-	-	-	-
GTA-1665	Vegetable	Radicchio	Shigella Broth	2016-12-06		-	-	-	-	-	-	-	-	-	-	-	-
GTA-1666	Vegetable	Romaine Salad	Shigella Broth	2016-12-06		-	-	-	-	-	-	-	-	-	-	-	-
GTA-1666	Vegetable	Romaine Salad	mTSB	2016-12-06		-	-	-	-	-	-	-	-	-	-	-	-
GTA-1667	Vegetable	Green Onions	Shigella Broth	2016-12-06		-	-	-	-	-	-	-	-	-	-	-	-
GTA-1667	Vegetable	Green Onions	mTSB	2016-12-06		-	-	-	-	-	-	-	-	-	-	-	-
GTA-1669	Vegetable	Hot Chilli Peppers	Shigella Broth	2016-12-06		-	-	-	-	-	-	-	-	-	-	-	-
GTA-1669	Vegetable	Hot Chilli Peppers	mTSB	2016-12-06		-	-	-	-	-	-	-	-	-	-	-	-
GTA-1671	Fruit	Plums	mTSB	2016-12-06		-	-	-	-	-	-	-	-	-	-	-	-
GTA-1671	Fruit	Plums	Shigella Broth	2016-12-06		-	-	-	-	-	-	-	-	-	-	-	-
GTA-1672	Vegetable	Romaine Salad	mTSB	2016-12-06		-	-	-	-	-	-	-	-	-	-	-	-
GTA-1672	Vegetable	Romaine Salad	Shigella Broth	2016-12-06		-	-	-	-	-	-	-	-	-	-	-	-
GTA-1679	Fruit	Cranberries	mTSB	2016-12-06		-	-	-	-	-	-	-	-	-	-	-	-
GTA-1679	Fruit	Cranberries	Shigella Broth	2016-12-06		-	-	-	-	-	-	-	-	-	-	-	-
GTA-1680	Vegetable	Caesar Salad Kit	mTSB	2016-12-06		-	-	-	-	-	-	-	-	-	-	-	-
GTA-1680	Vegetable	Caesar Salad Kit	Shigella Broth	2016-12-06		-	-	-	-	-	-	-	-	-	-	-	-
GTA-1681	Fruit	Italian Plums	mTSB	2016-12-06		-	-	-	-	-	-	-	-	-	-	-	-
GTA-1681	Fruit	Italian Plums	Shigella Broth	2016-12-06		-	-	-	-	-	-	-	-	-	-	-	-
GTA-1720	Vegetable	Misc Vegetable	mTSB	2017-01-12		-	-	-	-	-	-	-	-	-	-	-	-
GTA-1720	Vegetable	Misc Vegetable	Shigella Broth	2017-01-12		-	-	-	-	-	-	-	-	-	-	-	-
GTA-1725	Vegetable	Kale Salad	mTSB	2017-01-12		-	-	-	-	-	-	-	-	-	-	-	-
GTA-1725	Vegetable	Kale Salad	Shigella Broth	2017-01-12		-	-	-	-	-	-	-	-	-	-	-	-
GTA-1726	Vegetable	Red Peppers	mTSB	2017-01-12		-	-	-	-	-	-	-	-	-	-	-	-
GTA-1726	Vegetable	Red Peppers	Shigella Broth	2017-01-12		-	-	-	-	-	-	-	-	-	-	-	-
GTA-1732	Fruit	Cantaloupe	Shigella Broth	2017-01-12		-	-	-	-	-	-	-	-	-	-	-	-
GTA-1736	Vegetable	Kale Slaw Blend	mTSB	2017-01-12		-	-	-	-	-	-	-	-	-	-	-	-
GTA-1736	Vegetable	Kale Slaw Blend	Shigella Broth	2017-01-12		-	-	-	-	-	-	-	-	-	-	-	-
GTA-1737	Vegetable	Romaine	mTSB	2017-01-12		-	-	-	-	-	-	-	-	-	-	-	-
GTA-1737	Vegetable	Romaine	Shigella Broth	2017-01-12		-	-	-	-	-	-	-	-	-	-	-	-
GTA-1746	Vegetable	Lettuce	mTSB	2017-01-12		-	-	-	-	-	-	-	-	-	-	-	-
GTA-1747	Vegetable	Green Onions	mTSB	2017-01-13		-	-	-	-	-	-	-	-	-	-	-	-
GTA-1747	Vegetable	Green Onions	Shigella Broth	2017-01-13		-	-	-	-	-	-	-	-	-	-	-	-
GTA-1753	Vegetable	Grape Tomatoes	Shigella Broth	2017-01-13		-	-	-	-	-	-	-	-	-	-	-	-
GTA-1759	Fruit	Papaya	Shigella Broth	2017-01-13		-	-	-	-	-	-	-	-	-	-	-	-
GTA-1830	Fruit	Raspberries	mTSB	2017-01-13		-	-	-	-	-	-	-	-	-	-	-	-
GTA-1830	Fruit	Raspberries	Shigella Broth	2017-01-13		-	-	-	-	-	-	-	-	-	-	-	-
GTA-1843	Vegetable	Kale	mTSB	2017-01-13		-	-	-	-	-	-	-	-	-	-	-	-
GTA-1843	Vegetable	Kale	Shigella Broth	2017-01-13		-	-	-	-	-	-	-	-	-	-	-	-
GTA-1844	Vegetable	Peppers	mTSB	2017-01-13		-	-	-	-	-	-	-	-	-	-	-	-
GTA-1844	Vegetable	Peppers	Shigella Broth	2017-01-13		-	-	-	-	-	-	-	-	-	-	-	-
GTA-1845	Fruit	Pear	mTSB	2017-01-13		-	-	-	-	-	-	-	-	-	-	-	-
GTA-1845	Fruit	Pear	Shigella Broth	2017-01-13		-	-	-	-	-	-	-	-	-	-	-	-
GTA-1846	Vegetable	Kale	mTSB	2017-01-18		-	-	-	-	-	-	-	-	-	-	-	-
GTA-1846	Vegetable	Kale	Shigella Broth	2017-01-18		-	-	-	-	-	-	-	-	-	-	-	-
GTA-1851	Vegetable	Lettuce	mTSB	2017-01-18		-	-	-	-	-	-	-	-	-	-	-	-
GTA-1851	Vegetable	Lettuce	Shigella Broth	2017-01-18		-	-	-	-	-	-	-	-	-	-	-	-
GTA-1852	Vegetable	Lettuce	mTSB	2017-01-18		-	-	-	-	-	-	-	-	-	-	-	-
GTA-1852	Vegetable	Lettuce	Shigella Broth	2017-01-18		-	-	-	-	-	-	-	-	-	-	-	-
GTA-1859	Vegetable	Peppers	mTSB	2017-01-18		-	-	-	-	-	-	-	-	-	-	-	-
GTA-1859	Vegetable	Peppers	Shigella Broth	2017-01-18		-	-	-	-	-	-	-	-	-	-	-	-
GTA-1860	Vegetable	Tomatoes	mTSB	2017-01-18		-	-	-	-	-	-	-	-	-	-	-	-
GTA-1860	Vegetable	Tomatoes	Shigella Broth	2017-01-18		-	-	-	-	-	-	-	-	-	-	-	-
GTA-1861	Vegetable	Chopped Onion	mTSB	2017-01-18		-	-	-	-	-	-	-	-	-	-	-	-
GTA-1861	Vegetable	Chopped Onion	Shigella Broth	2017-01-18		-	-	-	-	-	-	-	-	-	-	-	-
GTA-1877	Vegetable	Peppers	mTSB	2017-01-06		-	-	-	-	-	-	-	-	-	-	-	-
GTA-1877	Vegetable	Peppers	Shigella Broth	2017-01-06		-	-	-	-	-	-	-	-	-	-	-	-
GTA-1878	Vegetable	Tomatoes	mTSB	2017-01-06		-	-	-	-	-	-	-	-	-	-	-	-
GTA-1878	Vegetable	Tomatoes	Shigella Broth	2017-01-06		-	-	-	-	-	-	-	-	-	-	-	-
GTA-1879	Vegetable	Lettuce	mTSB	2017-01-06		-	-	-	-	-	-	-	-	-	-	-	-
GTA-1879	Vegetable	Lettuce	Shigella Broth	2017-01-06		-	-	-	-	-	-	-	-	-	-	-	-
GTA-2166	Raw Meat	Ground Beef	mTSB	2017-02-10		-	-	-	-	-	-	-	-	-	-	-	-
GTA-2167	Raw Meat	Frozen Beef	mTSB	2017-02-10		-	-	-	-	-	-	-	-	-	-	-	-
GTA-2171	Vegetable	Coleslaw	mTSB	2017-02-10		-	-	-	-	-	-	-	-	-	-	-	-
GTA-2171	Vegetable	Coleslaw	Shigella Broth	2017-02-10		-	-	-	-	-	-	-	-	-	-	-	-
GTA-2172	Vegetable	Kale Slaw	mTSB	2017-02-10		-	-	-	-	-	-	-	-	-	-	-	-
GTA-2172	Vegetable	Kale Slaw	Shigella Broth	2017-02-10		-	-	-	-	-	-	-	-	-	-	-	-
GTA-2173	Vegetable	Peppers	mTSB	2017-02-10		-	-	-	-	-	-	-	-	-	-	-	-
GTA-2173	Vegetable	Peppers	Shigella Broth	2017-02-10		-	-	-	-	-	-	-	-	-	-	-	-
GTA-2174	Vegetable	Green Onions	mTSB	2017-02-10		-	-	-	-	-	-	-	-	-	-	-	-
GTA-2174	Vegetable	Green Onions	Shigella Broth	2017-02-10		-	-	-	-	-	-	-	-	-	-	-	-
GTA-2177	Vegetable	Red Peppers	mTSB	2017-02-10		-	-	-	-	-	-	-	-	-	-	-	-
GTA-2177	Vegetable	Red Peppers	Shigella Broth	2017-02-10		-	-	-	-	-	-	-	-	-	-	-	-
GTA-2180	Vegetable	Hearts of romaine salad	mTSB	2017-02-10		-	-	-	-	-	-	-	-	-	-	-	-
GTA-2180	Vegetable	Hearts of romaine salad	Shigella Broth	2017-02-10		-	-	-	-	-	-	-	-	-	-	-	-
GTA-2184	Raw Meat	Ground Beef	mTSB	2017-02-10		-	-	-	-	-	-	-	-	-	-	-	-
GTA-2185	Raw Meat	Beef Trim	mTSB	2017-02-10		-	-	-	-	-	-	-	-	-	-	-	-
GTA-2186	Raw Meat	Ground Beef	mTSB	2017-02-10		-	-	-	-	-	-	-	-	-	-	-	-
GTA-2189	Raw Meat	Beef Trim	mTSB	2017-02-10		-	-	-	-	-	-	-	-	-	-	-	-
OTT-0777	Raw Meat	Lean Beef	mTSB	2016-10-05		-	-	-	-	-	-	-	-	-	-	-	-
OTT-1013	Raw Meat	Beef Burgers	mTSB	2016-11-24		-	-	-	-	-	-	-	-	-	-	-	-
OTT-1018	Raw Meat	Ground Beef	mTSB	2016-11-24		-	-	-	-	-	-	-	-	-	-	-	-
OTT-1019	Raw Meat	Ground Beef	mTSB	2016-11-24	S. sonnei (2); S.flexneri(2)	+	+	+	+	-	-	-	-	-	-	-	-
OTT-1027	Cheese	Cheese	mTSB	2016-11-24	STEC (3)	-	-	-	-	-	-	-	+	-	+	-	+
OTT-1034	Raw Meat	Beef Burgers	mTSB	2016-11-25		-	-	-	-	-	-	-	-	-	-	-	-
OTT-1056	Cheese	Cheese	mTSB	2016-11-30		-	-	-	-	-	-	-	-	-	-	-	-
OTT-1057	Cheese	Cheese	mTSB	2016-11-30		-	-	-	-	-	-	-	-	-	-	-	-
OTT-1058	Cheese	Cheese	mTSB	2016-11-25		-	-	-	-	-	-	-	-	-	-	-	-
OTT-1065	Vegetable	Lettuce	Shigella Broth	2016-12-01		-	-	-	-	-	-	-	-	-	-	-	-
OTT-1076	Raw Meat	Beef Burgers	mTSB	2016-12-07		-	-	-	-	-	-	-	-	-	-	-	-
OTT-1084	Cheese	Cheese	mTSB	2016-12-07		-	-	-	-	-	-	-	-	-	-	-	-
OTT-1094	Raw Meat	Ground Beef	mTSB	2016-12-08	S. sonnei (2)	+	+	-	-	-	-	-	-	-	-	-	-
OTT-1129	Raw Meat	Beef Trim	mTSB	2016-12-08		-	-	-	-	-	-	-	-	-	-	-	-
OTT-1131	Cheese	Cheese	mTSB	2016-12-14		-	-	-	-	-	-	-	-	-	-	-	-
OTT-1150	Vegetable	Green Onions	mTSB	2016-12-16		-	-	-	-	-	-	-	-	-	-	-	-
OTT-1150	Vegetable	Green Onions	Shigella Broth	2016-12-16		-	-	-	-	-	-	-	-	-	-	-	-
OTT-1153	Fruit	Blackberries	mTSB	2016-12-16		-	-	-	-	-	-	-	-	-	-	-	-
OTT-1153	Fruit	Blackberries	Shigella Broth	2016-12-16		-	-	-	-	-	-	-	-	-	-	-	-
OTT-1154	Fruit	Raspberries	mTSB	2016-12-16		-	-	-	-	-	-	-	-	-	-	-	-
OTT-1154	Fruit	Raspberries	Shigella Broth	2016-12-16		-	-	-	-	-	-	-	-	-	-	-	-
OTT-1155	Vegetable	Lettuce	mTSB	2016-12-16		-	-	-	-	-	-	-	-	-	-	-	-
OTT-1155	Vegetable	Lettuce	Shigella Broth	2016-12-16		-	-	-	-	-	-	-	-	-	-	-	-
OTT-1211	Vegetable	Lettuce	Shigella Broth	2017-01-20		-	-	-	-	-	-	-	-	-	-	-	-
OTT-1212	Vegetable	Green Onions	Shigella Broth	2017-01-20		-	-	-	-	-	-	-	-	-	-	-	-
OTT-1253	Vegetable	Lettuce	Shigella Broth	2017-01-24		-	-	-	-	-	-	-	-	-	-	-	-
OTT-1254	Vegetable	Green Onions	Shigella Broth	2017-01-24		-	-	-	-	-	-	-	-	-	-	-	-
OTT-1255	Vegetable	Parsley	Shigella Broth	2017-01-24		-	-	-	-	-	-	-	-	-	-	-	-
OTT-1276	Vegetable	Green Onions	Shigella Broth	2017-01-26		-	-	-	-	-	-	-	-	-	-	-	-
OTT-1277	Vegetable	Carrots	Shigella Broth	2017-01-26		-	-	-	-	-	-	-	-	-	-	-	-
OTT-1279	Vegetable	Green Onions	Shigella Broth	2017-01-26		-	-	-	-	-	-	-	-	-	-	-	-
OTT-1280	Vegetable	Green Onions	Shigella Broth	2017-01-26		-	-	-	-	-	-	-	-	-	-	-	-
OTT-1303	Vegetable	Green Onions	Shigella Broth	2017-01-31		-	-	-	-	-	-	-	-	-	-	-	-
OTT-1304	Vegetable	Romaine	Shigella Broth	2017-01-31		-	-	-	-	-	-	-	-	-	-	-	-
OTT-1305	Vegetable	Carrots	Shigella Broth	2017-01-31		-	-	-	-	-	-	-	-	-	-	-	-
OTT-1331	Vegetable	Green Onions	Shigella Broth	2017-02-03		-	-	-	-	-	-	-	-	-	-	-	-
OTT-1335	Vegetable	Green Onions	Shigella Broth	2017-02-03		-	-	-	-	-	-	-	-	-	-	-	-
OTT-1337	Vegetable	Cilantro	Shigella Broth	2017-02-03		-	-	-	-	-	-	-	-	-	-	-	-
OTT-1340	Vegetable	Green Onions	Shigella Broth	2017-02-03		-	-	-	-	-	-	-	-	-	-	-	-
OTT-1341	Vegetable	Green Onions	Shigella Broth	2017-02-03		-	-	-	-	-	-	-	-	-	-	-	-
OTT-1342	Vegetable	Green Onions	Shigella Broth	2017-02-03		-	-	-	-	-	-	-	-	-	-	-	-
STH-2520	Cheese	Cheese	mTSB	2017-01-27	S. sonnei (2)	+	+	-	-	-	-	-	-	-	-	-	-
STH-2521	Cheese	Cheese	mTSB	2017-01-27		-	-	-	-	-	-	-	-	-	-	-	-
STH-2522	Cheese	Cheese	mTSB	2017-01-27		-	-	-	-	-	-	-	-	-	-	-	-
STH-2523	Cheese	Cheese	mTSB	2017-01-27		-	-	-	-	-	-	-	-	-	-	-	-
STH-2524	Raw Meat	Beef Trim	mTSB	2017-01-27		-	-	-	-	-	-	-	-	-	-	-	-
STH-2525	Raw Meat	Ground Beef	mTSB	2017-01-27		-	-	-	-	-	-	-	-	-	-	-	-
STH-2526	Raw Meat	Beef Trim	mTSB	2017-01-27		-	-	-	-	-	-	-	-	-	-	-	-
STH-2527	Raw Meat	Beef Trim	mTSB	2017-01-27		-	-	-	-	-	-	-	-	-	-	-	-
STH-2535	Cheese	Cheese	mTSB	2017-01-27		-	-	-	-	-	-	-	-	-	-	-	-
STH-2536	Vegetable	Peppers	mTSB	2017-01-27		-	-	-	-	-	-	-	-	-	-	-	-
STH-2536	Vegetable	Peppers	Shigella Broth	2017-01-27		-	-	-	-	-	-	-	-	-	-	-	-
STH-2550	Raw Meat	Ground Veal	mTSB	2017-01-27		-	-	-	-	-	-	-	-	-	-	-	-
STH-2551	Vegetable	Tomatoes	mTSB	2017-01-27		-	-	-	-	-	-	-	-	-	-	-	-
STH-2551	Vegetable	Tomatoes	Shigella Broth	2017-01-27		-	-	-	-	-	-	-	-	-	-	-	-
STH-2552	Vegetable	Peppers	mTSB	2017-01-27		-	-	-	-	-	-	-	-	-	-	-	-
STH-2552	Vegetable	Peppers	Shigella Broth	2017-01-27		-	-	-	-	-	-	-	-	-	-	-	-
STH-2553	Fruit	Pear	mTSB	2017-01-27		-	-	-	-	-	-	-	-	-	-	-	-
STH-2553	Fruit	Pear	Shigella Broth	2017-01-27		-	-	-	-	-	-	-	-	-	-	-	-
STH-2554	Fruit	Plums	mTSB	2017-01-27		-	-	-	-	-	-	-	-	-	-	-	-
STH-2554	Fruit	Plums	Shigella Broth	2017-01-27		-	-	-	-	-	-	-	-	-	-	-	-
STH-2565	Raw Meat	Ground Beef	mTSB	2017-01-27		-	-	-	-	-	-	-	-	-	-	-	-
STH-2568	Raw Meat	Beef Trim	mTSB	2017-01-27	S. sonnei (2)	+	+	-	-	-	-	-	-	-	-	-	-
STH-2572	Cheese	Cheese	mTSB	2017-01-27		-	-	-	-	-	-	-	-	-	-	-	-
STH-2573	Cheese	Cheese	mTSB	2017-01-27		-	-	-	-	-	-	-	-	-	-	-	-
STH-2575	Cheese	Cheese	mTSB	2017-01-27		-	-	-	-	-	-	-	-	-	-	-	-
STH-2576	Cheese	Cheese	mTSB	2017-01-27		-	-	-	-	-	-	-	-	-	-	-	-
STH-2577	Raw Meat	Ground Beef	mTSB	2017-01-27	S. sonnei (2); S.flexneri(2); STEC (2)	+	+	+	+	-	-	-	+	-	+	-	-
STH-2582	Flax Seeds	Flax with Chia Seed	mTSB	2017-02-02		-	-	-	-	-	-	-	-	-	-	-	-
STH-2583	Flax Seeds	Flax Seed with Blueberries	mTSB	2017-02-02		-	-	-	-	-	-	-	-	-	-	-	-
STH-2584	Flax Seeds	Flax with Cranberries	mTSB	2017-02-02		-	-	-	-	-	-	-	-	-	-	-	-
STH-2585	Flax Seeds	Flax Goji Berry Powder	mTSB	2017-02-02		-	-	-	-	-	-	-	-	-	-	-	-
STH-2586	Cheese	Cheese	mTSB	2017-02-02		-	-	-	-	-	-	-	-	-	-	-	-
STH-2588	Raw Meat	Ground Beef	mTSB	2017-02-02		-	-	-	-	-	-	-	-	-	-	-	-
STH-2589	Raw Meat	Beef Trim	mTSB	2017-02-02		-	-	-	-	-	-	-	-	-	-	-	-
STH-2590	Raw Meat	Beef Trim	mTSB	2017-02-02	STEC (2)	-	-	-	-	-	-	-	-	-	+	-	+
STH-2594	Raw Meat	Steak Tartare	mTSB	2017-02-02		-	-	-	-	-	-	-	-	-	-	-	-
STH-2605	Flax Seeds	Flax Seed with Blueberries	mTSB	2017-02-02		-	-	-	-	-	-	-	-	-	-	-	-
STH-2608	Cheese	Cheese	mTSB	2017-02-02		-	-	-	-	-	-	-	-	-	-	-	-
STH-2611	Raw Meat	Ground Beef	mTSB	2017-02-02		-	-	-	-	-	-	-	-	-	-	-	-
STH-2612	Raw Meat	Veal Trim	mTSB	2017-02-02	S. sonnei (2)	+	+	-	-	-	-	-	-	-	-	-	-
STH-2613	Raw Meat	Ground Beef	mTSB	2017-02-02		-	-	-	-	-	-	-	-	-	-	-	-
STH-2614	Raw Meat	Veal Trim	mTSB	2017-02-02		-	-	-	-	-	-	-	-	-	-	-	-
STH-2615	Raw Meat	Ground Beef	mTSB	2017-02-02		-	-	-	-	-	-	-	-	-	-	-	-
STH-2628	Raw Meat	Beef Trim	mTSB	2017-02-02		-	-	-	-	-	-	-	-	-	-	-	-
STH-2637	Raw Meat	Beef Trim	mTSB	2017-02-15		-	-	-	-	-	-	-	-	-	-	-	-
STH-2644	Raw Meat	Ground Beef	mTSB	2017-02-15		-	-	-	-	-	-	-	-	-	-	-	-
STH-2645	Raw Meat	Ground Beef	mTSB	2017-02-15		-	-	-	-	-	-	-	-	-	-	-	-
STH-2646	Raw Meat	Beef Trim	mTSB	2017-02-15		-	-	-	-	-	-	-	-	-	-	-	-
STH-2647	Raw Meat	Beef Trim	mTSB	2017-02-15		-	-	-	-	-	-	-	-	-	-	-	-
STH-2664	Cheese	Cheese	mTSB	2017-02-15		-	-	-	-	-	-	-	-	-	-	-	-
STH-2669	Raw Meat	Beef Trim	mTSB	2017-02-15		-	-	-	-	-	-	-	-	-	-	-	-
STH-2682	Raw Meat	Beef Trim	mTSB	2017-02-15	S. sonnei (2)	+	+	-	-	-	-	-	-	-	-	-	-
STH-2688	Raw Meat	Beef Trim	mTSB	2017-02-15		-	-	-	-	-	-	-	-	-	-	-	-
STH-2698	Cheese	Cheese	mTSB	2017-02-15		-	-	-	-	-	-	-	-	-	-	-	-
STH-2701	Raw Meat	Veal Trim	mTSB	2017-02-15		-	-	-	-	-	-	-	-	-	-	-	-
STH-2702	Raw Meat	Ground Veal	mTSB	2017-02-15		-	-	-	-	-	-	-	-	-	-	-	-
STH-2703	Raw Meat	Beef Trim	mTSB	2017-02-15		-	-	-	-	-	-	-	-	-	-	-	-
STH-2714	Cheese	Cheese	mTSB	2017-02-15		-	-	-	-	-	-	-	-	-	-	-	-
STH-2715	Flax Seeds	Ground Flax Seed	mTSB	2017-02-15		-	-	-	-	-	-	-	-	-	-	-	-
STH-2717	Raw Meat	Ground Beef	mTSB	2017-02-15		-	-	-	-	-	-	-	-	-	-	-	-
STH-2721	Raw Meat	Beef Burgers	mTSB	2017-02-15		-	-	-	-	-	-	-	-	-	-	-	-
STH-2722	Raw Meat	Ground Beef	mTSB	2017-02-15		-	-	-	-	-	-	-	-	-	-	-	-
STH-2724	Raw Meat	Beef Trim	mTSB	2017-02-15		-	-	-	-	-	-	-	-	-	-	-	-
STH-2725	Raw Meat	Veal Trim	mTSB	2017-02-15	S. sonnei (2)	+	+	-	-	-	-	-	-	-	-	-	-
STH-2734	Raw Meat	Ground Veal	mTSB	2017-02-15		-	-	-	-	-	-	-	-	-	-	-	-
STH-2746	Raw Meat	Ground Beef	mTSB	2017-02-15	S. sonnei (2)	+	+	-	-	-	-	-	-	-	-	-	-
STH-2755	Raw Meat	Beef Trim	mTSB	2017-02-24		-	-	-	-	-	-	-	-	-	-	-	-
STH-2762	Cheese	Cheese	mTSB	2017-02-24		-	-	-	-	-	-	-	-	-	-	-	-
STH-2763	Cheese	Cheese	mTSB	2017-02-24		-	-	-	-	-	-	-	-	-	-	-	-
STH-2768	Raw Meat	Beef Trim	mTSB	2017-02-24	S. sonnei (2)	+	+	-	-	-	-	-	-	-	-	-	-
STH-2770	Raw Meat	Ground Beef	mTSB	2017-02-24		-	-	-	-	-	-	-	-	-	-	-	-
STH-2771	Raw Meat	Beef Trim	mTSB	2017-02-24		-	-	-	-	-	-	-	-	-	-	-	-
STH-2772	Raw Meat	Ground Beef	mTSB	2017-02-24	S. sonnei (2)	+	+	-	-	-	-	-	-	-	-	-	-
STH-2773	Raw Meat	Beef Trim	mTSB	2017-02-24	S. sonnei (1)	-	+	-	-	-	-	-	-	-	-	-	-
STH-2777	Raw Meat	Ground Beef	mTSB	2017-02-24	S. sonnei (2) ; STEC(2)	+	+	-	-	-	-	-	+	-	+	-	-
STH-2780	Raw Meat	Ground Veal	mTSB	2017-02-24		-	-	-	-	-	-	-	-	-	-	-	-
STH-2784	Vegetable	Tomato Cocktail	mTSB	2017-02-24		-	-	-	-	-	-	-	-	-	-	-	-
STH-2784	Vegetable	Tomato Cocktail	Shigella Broth	2017-02-24		-	-	-	-	-	-	-	-	-	-	-	-
STH-2785	Vegetable	Green Peppers	mTSB	2017-02-24		-	-	-	-	-	-	-	-	-	-	-	-
STH-2785	Vegetable	Green Peppers	Shigella Broth	2017-02-24		-	-	-	-	-	-	-	-	-	-	-	-
STH-2786	Vegetable	Cherry Tomatoes	mTSB	2017-02-24		-	-	-	-	-	-	-	-	-	-	-	-
STH-2786	Vegetable	Cherry Tomatoes	Shigella Broth	2017-02-24		-	-	-	-	-	-	-	-	-	-	-	-
STH-2787	Vegetable	Sweet Baby Peppers	mTSB	2017-02-24		-	-	-	-	-	-	-	-	-	-	-	-
STH-2787	Vegetable	Sweet Baby Peppers	Shigella Broth	2017-02-24		-	-	-	-	-	-	-	-	-	-	-	-
STH-2788	Vegetable	Thai Red Chili Peppers	mTSB	2017-02-24		-	-	-	-	-	-	-	-	-	-	-	-
STH-2788	Vegetable	Thai Red Chili Peppers	Shigella Broth	2017-02-24		-	-	-	-	-	-	-	-	-	-	-	-
STH-2789	Vegetable	Spinach	mTSB	2017-02-24		-	-	-	-	-	-	-	-	-	-	-	-
STH-2789	Vegetable	Spinach	Shigella Broth	2017-02-24		-	-	-	-	-	-	-	-	-	-	-	-
STH-2790	Fruit	Red Pear	mTSB	2017-02-24		-	-	-	-	-	-	-	-	-	-	-	-
STH-2790	Fruit	Red Pear	Shigella Broth	2017-02-24		-	-	-	-	-	-	-	-	-	-	-	-
STH-2791	Fruit	Plums	mTSB	2017-02-24		-	-	-	-	-	-	-	-	-	-	-	-
STH-2791	Fruit	Plums	Shigella Broth	2017-02-24		-	-	-	-	-	-	-	-	-	-	-	-
STH-2792	Fruit	Nectarines	mTSB	2017-02-24		-	-	-	-	-	-	-	-	-	-	-	-
STH-2792	Fruit	Nectarines	Shigella Broth	2017-02-24		-	-	-	-	-	-	-	-	-	-	-	-
STH-2794	Raw Meat	Beef Trim	mTSB	2017-02-24		-	-	-	-	-	-	-	-	-	-	-	-
STH-2798	Raw Meat	Ground Beef	mTSB	2017-02-24		-	-	-	-	-	-	-	-	-	-	-	-
					Count Inhibited	20	21	6	4	0	1	1	5	2	6	3	3
					Percent inhibited	10	10.5	3	2	0	0.5	0.5	2.5	1	3	1.5	1.5

## Sheet: Table S3
Table S3. Size and description of Inhibitory Cell-free extracts
	Shigella sonnei				Shigella flexneri				O111:H11		O26:H11		O145:NM		O103:H2		O121:H19		O45:H2		O157:H7
	OLC0024		OLC2340		OLC0603		OLC1597		OLC0455		OLC0464		OLC0675		OLC0679		OLC0710		OLC0716		OLC0797
	Description	Average Diameter (mm)	Description	Average Diameter (mm)	Description	Average Diameter (mm)	Description	Average Diameter (mm)	Description	Average Diameter (mm)	Description	Average Diameter (mm)	Description	Average Diameter (mm)	Description	Average Diameter (mm)	Description	Average Diameter (mm)	Description	Average Diameter (mm)	Description	Average Diameter (mm)
OLC0637	Strong	6.92	Strong	9
OLC0708	Medium	6	Strong	6.67
OLC0993	Strong	6.75	Very Strong	10.17
OLC1028	Strong	8	Very Strong	10.17
OLC1065			Strong	8
OLC1112	Medium	6.41667	Strong	7.33	Weak	4.42
OLC1219	Weak	4.66667	Weak	4.54167			Weak	4.72222
OLC1225	Strong	6.83	Strong	8	Weak	4.66667	Very Strong	10.5
OLC1260	Medium	6.5	Very Strong	9.25
OLC1266	Strong	7	Very Strong	9.33333
OLC1407					Medium	5.83	Medium	5.25
OLC1497	Weak	4.94444	Weak	4.83
OLC1512	Weak	4.5	Very Strong	11.33
OLC1531			Medium	5.05556
OLC1539	Weak	4.66667	Very Strong	8.56
OLC1582					Strong	6.33333	Strong	6.42
OLC1633																			Medium	5
OLC1659	Strong	6.5	Very Strong	8.1			Very Weak	3.5
OLC1667															Medium	5			Weak	4.16667
OLC1669							Medium	5.5
OLC2275	Strong	7.83333	Strong	7.66667
OLC2344	Strong	7.8	Very Strong	10.17
OLC2346	Very Strong	8.83	Very Strong	10.83
GTA-1447m	Very Weak	4.47222	Weak	5.4	Weak	4.9375
GTA-1452m									Very Weak	4.66667	Weak	4.72222	Very Weak	4.66667	Very Weak	4.75	Weak	4.83333	Very Weak	4.5	Weak	4.72222
GTA-1453m	Medium	5.13636	Strong	6.19231	Very Weak	5	Very Weak	4
GTA-1462s	Strong	6.96875	Very Strong	9.5
GTA-1473m	Weak	4.55556	Medium	4.8
GTA-1475m	Medium	5	Strong	6.125
GTA-1502m	Weak	4	Weak	4.46875	Weak	4.34615
GTA-1549m	Strong	8.85	Very Strong	9.96154	Weak	4.78125	Medium	4.73077					Weak	4.58333			Medium	5.75	Medium	4.75
GTA-1581m															Weak	4.66667			Weak	4.25
GTA-1623s	Weak	4.57143	Weak	5.71429
OTT-1019m	Medium	5.16667	Medium	5.16667	Weak	4.58333	Weak	4.5
OTT-1027m													Weak	4.16667			Weak	4.33333			Weak	4.08333
OTT-1094m	Medium	5.66667	Strong	7.55556
STH-2520m	Medium	5.5	Strong	7.27778
STH-2568m	Weak	4	Medium	5.33333
STH-2577m	Strong	8.66667	Very Strong	10.3889	Very Weak	4.5	Very Weak	4.5					Very Weak	3			Very Weak	3
STH-2590m																	Weak	4.5			Very Weak	4.66667
STH-2612m	Medium	5.08333	Medium	6.11111
STH-2682m	Weak	4.66667	Strong	5.86111
STH-2725m	Medium	6.38889	Strong	7.27778
STH-2746m	Very Weak	4.33333	Weak	4.54167
STH-2768m	Very Weak	4.16667	Medium	5.33333
STH-2772m	Weak	4.5	Medium	5.66667
STH-2773m			Weak	4.33333
STH-2777m	Strong	7.16667	Very Strong	8.83333									Very Weak	3			Very Weak	4.83333
OLC3028 (STH-2577m)	Strong	7.12	Very Strong	9.31
OLC3029 (STH-2682m)	Medium	5.33	Strong	7.52
OLC3030 (STH-2725m)	Strong	7.8	Very Strong	9.03
OLC3032 (STH-2768m)	Weak	5.47	Weak	5.47	Weak	5.47	Very Weak	2 plaques
OLC3035 (STH-2777m)	Medium	6.57	Very Strong	8.48
OLC3094 (OTT-1094m)	Medium	6.71	Very Strong	8.75
OLC3095 (OTT-1019m)	Medium	5.06	Strong	6.98
m: mTSB
s: Shigella broth
